# Supplementary material for: Peak strain dispersion as a nonlinear mediator in HFpEF: Unraveling subtype-specific pathways via SHAP-augmented ensemble modeling
Source: PLoS Comput Biol. 2026 Jan 14;22(1):e1013891. doi: 10.1371/journal.pcbi.1013891 (PMC12829950; doi:10.1371/journal.pcbi.1013891)
Supplement: S1 Data — (XLSX) [file pcbi.1013891.s003.xlsx]

## Sheet: Reproducibility Data
Cluster	ID	PSD_1 (ms)	PSD_2 (ms)	Difference (ms)	Mean (ms)
0	1	22	23	-1	22
0	2	56	51	5	53
0	3	61	62	-1	61
0	4	48	47	1	47
0	5	64	62	2	63
0	6	47	49	-2	48
0	7	47	50	-3	48
0	8	70	73	-3	71
0	9	88	86	2	87
0	10	41	40	1	40
0	11	77	78	-1	77
0	12	41	44	-3	42
0	13	75	74	1	74
0	14	59	58	1	58
0	15	48	45	3	46
0	16	57	54	3	55
0	17	48	50	-2	49
0	18	57	61	-4	59
0	19	46	46	0	46
0	20	48	51	-3	49
1	1	24	27	-1	24
1	2	34	33	1	33
1	3	46	47	-1	46
1	4	39	41	-2	40
1	5	49	45	0	49
1	6	44	46	-2	45
1	7	40	36	4	38
1	8	35	39	-1	35
1	9	36	33	0	36
1	10	46	43	0	46
1	11	42	42	0	42
1	12	57	54	3	55
1	13	81	75	0	81
1	14	44	46	-1	44
1	15	24	26	-2	25
1	16	43	42	1	42
1	17	37	36	1	36
1	18	37	34	1	36
1	19	63	64	-1	63
1	20	58	59	-1	58
