# Supplementary material for: Peak strain dispersion as a nonlinear mediator in HFpEF: Unraveling subtype-specific pathways via SHAP-augmented ensemble modeling
Source: PLoS Comput Biol. 2026 Jan 14;22(1):e1013891. doi: 10.1371/journal.pcbi.1013891 (PMC12829950; doi:10.1371/journal.pcbi.1013891)
Supplement: S2 Data — (XLSX) [file pcbi.1013891.s004.xlsx]

## Sheet: origin_data_UTF8
ID	geometry_China	age	sex	height	weight	BMI	SBP	DBP	PP	HTN	DM	smoking	CAD	RD	scr	eGFR	BNP	H2FPEF	AF	PSD	GLS	GWI	GCW	GWW	GWE	LVEF	EDV	ESV	SV	A4CLAESV	A2CLAESV	Lavolume	LAVI	IVS	PWd	LViDd	BSA	LVMI	RWT	geometry_ASE	HR	MV_E	MV_A	MV_E_to_A	e_sep	e_lat	E_to_e	TR	TAPSE
001	0	63	2	154	57	24.0344	123	65	58	1	1	1	1	0	48	183	15	3	0	36	24	2314	2665	69	97	66	91	31	60	34	41	39	25.03	0.9	0.8	4.2	1.54	71.26	0.38	0	68	82	73	1.14	7	9	9.96	214
002	3	67	2	157	60	24.3418	175	76	99	1	0	0	0	0	73	111	/	3	0	78	18	2578	3298	382	88	67	70	23	47	38	40	40	25.24	1.2	1.2	4.2	1.6	111.28	0.57	3	73	78	105	0.74	5	7	13.51	240
003	3	63	1	168	58	20.5499	83	49	34	0	1	1	0	0	108	78.5	236	2	0	46	14	924	1043	64	89	64	63	23	40	45	34	42	25.32	1.2	1.2	4.5	1.66	119.28	0.53	3	75	69	95	0.73	4	7	12.86	190
004	2	58	2	160	59	23.0469	141	87	54	1	0	0	0	1	751	7.8	275	1	0	44	18	2063	2416	123	94	63	54	20	34	46	35	41	25.52	1.2	1.2	3.9	1.61	98.87	0.62	3	68	66	79	0.84	7	9	8.64	198
005	1	73	2	160	70	27.3438	124	70	54	1	0	0	1	0	92	83.9	34	3	0	58	14	1472	1840	223	89	64	73	26	47	36	64	48	27.77	1.1	1	5	1.73	112.3	0.4	1	64	47	103	0.45	5	8	7.06	/
006	1	75	1	162	70	26.6728	176	90	86	1	1	0	0	0	73	119	271	3	0	56	14	1523	1936	257	85	62	90	34	56	43	55	52	29.74	1.1	1	5.1	1.75	114.67	0.39	0	102	80	131	0.61	4	7	15.13	245	19.8
007	1	77	2	163	52	19.5717	157	57	100	0	0	0	0	0	63	128	153	3	0	80	15	2184	2679	199	90	68	133	42	91	42	57	50	31.98	1.1	1	5.3	1.55	137.92	0.38	1	73	66	135	0.49	4	4	15.33	344
008	0	70	1	165	70	25.7117	130	58	72	1	0	0	0	0	72	122.7	9	4	0	43	19	2119	2355	59	97	67	77	26	51	43	64	57	32.26	1	1	4.7	1.77	92.85	0.43	2	65	115	105	1.1	5	9	16.59	289
009	0	64	1	170	58	20.0692	87	54	33	0	0	0	0	0	52	181.9	166	2	0	42	10	661	842	80	91	59	91	37	54	51	54	54	32.42	1	0.9	4.5	1.67	85.5	0.4	0	93	95	124	0.77	4	7	16.42	270
010	1	80	2	158	80	32.0461	172	76	96	1	0	0	1	0	58	140	242	6	0	72	13	2019	2493	310	87	55	81	37	44	59	53	60	32.78	1.2	1.2	5.2	1.82	136.67	0.46	3	61	43	79	0.54	3	3	14.02	292
011	3	66	2	155	49	20.3954	156	76	80	1	1	0	0	1	181	39.2	61	4	0	81	14	1910	2304	331	87	69	54	17	37	51	44	48	32.93	1.6	1.3	4	1.45	152.12	0.65	3	96	60	88	0.68	4	5	14.75	293
012	1	76	2	162	65	24.7676	125	57	68	0	1	0	0	0	/	/	/	2	0	34	21	2203	2640	134	95	67	68	22	46	47	60	57	33.48	1	1	4.9	1.69	104.16	0.41	1	78	91	98	0.93	6	9	12.14	256
013	0	75	1	165	80	29.3848	158	66	92	1	1	0	1	0	131	60.6	148	2	0	66	16	2211	2387	206	91	64	115	42	73	61	66	64	34.05	1.2	0.9	4.8	1.87	97.22	0.38	0	50	56	97	0.57	5	8	8.86	168
014	0	50	2	158	68	27.2392	131	79	52	0	1	0	0	0	67.7	128	249	2	0	24	20	1872	2394	14	99	65	65	23	42	58	58	59	34.57	1	0.9	4.1	1.7	72.28	0.44	2	77	83	72	1.14	5	6	15.21	/	17
015	3	80	2	158	85	34.049	146	68	78	1	0	0	1	0	72	109	130	6	0	83	13	1766	2075	197	89	64	80	29	51	57	69	64	34.64	1.3	1.3	5.2	1.86	149.65	0.5	3	63	67	114	0.59	5	5	13.54	294
016	3	53	2	160	47	18.3594	131	65	66	0	1	0	0	1	773	7.7		1	0	71	13	1472	1567	91	93	59	82	33	49	48	51	51	34.79	1.4	1.4	4.7	1.46	181.588	0.595745	3		61	107	0.6	4	3	17.4	197	22
017	1	55	1	172	81	27.3797	178	92	86	1	1	1	0	0	118	72.8	86	2	0	46	21	2670	3351	251	94	61	103	40	63	66	70	68	34.82	1.1	1.1	5.4	1.94	120.99	0.41	1	71	93	54	1.74	7	10	10.91	257	23
018		65	2			#DIV/0!	130	58	72	1	1	1	1	0				4	0		18	2278	2556	74	97	70	78	25	53	60	55	57	35.19	1	0.9	4.4	1.45	95.01	0.43	2	68	90	115	0.78	6	8	14.03	295
019	3	73	2	152	52	22.5069	158	74	84	1	1	0	1	0	117	63	402	3	0	46	14	1754	2163	271	86	73	44	12	32	52	52	52	35.36	1.4	1.2	4	1.47	126.84	0.6	3	79	107	134	0.79	4	4	27.33	136	18
020	1	58	2	160	73	28.5156	151	83	68	1	0	0	0	1	967.2	5.8	567	3	0	46	16	2167	2391	138	93	55	102	46	56	62	65	63	35.77	1.1	1	5	1.76	110.39	0.4	1	83	89	104	0.86	4	7	16.4	286
021	1	52	1	177	74	23.6203	133	85	48	1	0	0	0	0	107	82.5	98	1	0	34	19	1968	2370	67	96	62	104	40	64	54	89	71	37.02	1.2	1	5	1.91	108.4	0.4	0	63	50	75	0.67	5	12	5.82	214
022	0	67	1	160	65	25.3906	161	81	80	1	1	1	0	1	1000	5.9	177	3	0	60	18	2453	2622	140	94	64	79	29	50	61	60	63	37.57	1	1	4.7	1.68	97.83	0.43	2	64	93	110	0.85	6	7	14.11	130	21
023	0	84	2	165	60	22.0386	123	52	71	1	1	0	0	0	58	138.8	181	4	0		21	2074	2263	65	96	68	75	25	50	71	56	63	37.71	0.9	0.7	4	1.66	56.24	0.35	0	73	101	97	1.04	7	8	13.32	293
024	0	82	2	160	47	18.3594	169	77	92	1	1	0	1	1	289	21.9	86	4	0	76	19	2804	3358	311	90	57	48	14	34	52	57	55	37.78	1	0.9	4.5	1.46	97.8	0.4	1	84	60	114	0.52	3	5	14.63	287
025	0	57	2	158	66	26.4381	156	65	91	1	1	0	0	0	53	166	32	3	0	49	21	2543	2992	144	95	67	77	25	52	69	55	63	37.84	1	0.8	4.2	1.67	71	0.38	0	72	99	132	0.75	6	7	15.35	288
026	1	71	2	155	65	27.0552	145	69	76	1	1	0	1	0	67	121	53	3	0	37	23	2754	3067	64	97	60	77	31	46	54	71	62	38.01	1.1	1	4.8	1.64	110.86	0.42	1	73	98	114	0.86	8	10	10.95	256
027	0	71	2	174	51	16.845	128	59	69	1	0	1	1	0	空			4	0	36	25	2612	2850	16	99	65	47	16	31	55	67	61	38.01	0.9	0.8	4.5	1.61	76.38	0.36	0	60	75	82	0.91	7	8	10.31	346
028	2	52	1	168	75	26.5731	176	85	91	1	0	0	1	0	59	163.9		2	0	68	20	2930	3065	85	96	66	66	22	44	60	80	70	38.07	1.2	1.2	4.5	1.85	107.03	0.53	2	62	83	87	0.95	5	5	15.9	239
029	1	55	1	175	78	25.4694	158	72	86	1	0	1	0	1	412	17.2	336	3	0	59	22	2705	3305	187	94	67	117	39	78	80	70	75	38.46	1.2	1.2	5.2	1.94	128.22	0.46	3	61	59	73	0.81	5	8	9.36	290
030	3	71	1	165	67	24.6097	190	91	99	1	1	1	0	0	72	122	/	4	0	59	15	1673	2114	134	93	68	90	29	61	58	75	67	38.65	1.25	1.19	4.6	1.74	120.58	0.52	3	66	139	64	2.15	5	6	25.79	320
031	1	57	1	171	90	30.7787	160	89	71	1	0	0	1	0	75	122		4	0	65	17	2269	2488	108	94	68	104	34	70	73	72	78	38.81	1.2	1.2	5.4	2.02	130.85	0.44	3	68	78	83	0.94	6	7	12.33	256
032	1	84	2	168	71	25.1559	141	70	71	1	0	0	1	0	60	133	/	3	0	71	11	1267	1435	102	92	65	106	38	68	72	65	71	38.95	1.3	1.2	5.2	1.81	145.5	0.46	3	60	75	83	0.89	4	5	16.79	263
033	0	78	2	160	60	23.4375	137	80	57	1	1	0	1	0	95	89.6	1111	4	0	33	20	2285	2637	73	97	68	78	25	53	66	59	63	39.03	0.9	0.9	4.6	1.62	84.95	0.39	0	62	86	97	0.89	5	6	15.14	301
034	1	67	1	186	103	29.7722	194	83	111	1	1	1	0	0	125	65.5	153	4	0	44	20	3013	3671	232	94	63	103	38	65	44	127	89	39.09	1.2	1.2	5.8	2.28	130.22	0.41	1	54	102	101	1.01	5	8	16.47	/
035	3	51	2	165	78	28.6501	167	100	67	1	0	0	0	0	45	206	/	2	0	46	18	2554	2783	89	96	68	108	34	74	84	60	73	39.32	1.2	1.2	4.7	1.85	114.54	0.51	3	77	79	95	0.83	6	6	12.87	210
036	1	58	1	174	76.6	25.3006	154	66	88	1	1	1	0	1	767	8.3	2555	2	0	48	14	1781	2088	152	91	64	137	49	88	66	82	75	39.38	1.2	1.2	5	1.91	122.33	0.48	3	95	70	124	0.57	5	8	11.28	240
037	1	54	2	156	55	22.6003	175	73	102	1	0	0	0	1	754	7.9	446	2	0	41	20	2672	3152	70	97	68	87	28	59	61	59	61	39.75	1.1	1.1	4.6	1.53	118.38	0.48	3	58	128	98	1.31	6	5	22.09	273
038	0	83	2	150	52	23.1111	156	59	97	0	0	0	0	0	79	97.4	532	3	0	26	24	3138	3481	112	96	69	49	15	34	54	63	58	40.01	1	1	4.3	1.46	97.53	0.47	3	77	152	89	1.71	6	7	23.12	312
039	3	72	2	145	65	30.9156	172	82	90	1	1	0	0	1	631	9.1	921	6	0	45	17	2436	2894	106	96	65	82	29	53	45	83	63	40.13	1.4	1.2	4.3	1.56	133.12	0.56	3	81	135	177	0.76	5	6	25.33	336
040	0	86	1	170	62.5	21.6263	124	48	76	1	0	0	1	0				4	0	55	23	2352	2681	47	98	61	66	26	40	71	64	70	40.57	1	1	4.5	1.72	89.05	0.44	2	50	63	89	0.71	4	5	13.02	297
041	1	69	1	165	90	33.0579	138	58	80	1	1	1	0	0	97	87.2		6	0	46	19	2209	2518	75	96	55	95	43	52	76	73	80	40.72	1.1	1.1	5.5	1.97	122.8	0.4	1	70	120	131	0.91	6	5	21.61	283
042	1	80	2	160	65	25.3906	137	63	74	1	0	0	1	1	621.2	9.1	514	4	0	57	11	1343	1470	57	95	54	146	54	92	79	56	69	40.94	1	1	5.1	1.68	111.854	0.392157	1		95	78	1.2	3	6	21.1	295	19
043	1	51	2	150	55	24.4444	150	57	93	1	0	0	0	1	551	11.4	150	2	0	88	15	1956	2213	315	86	60	101	40	61	59	56	61	41.11	1.1	1.1	5.2	1.49	148.09	0.42	3	61	71	85	0.83	4	5	15.41	234	24
044	0	61	1	180	115	35.4938	127	79	48	1	1	1	1	0	72	126	284	5	0	40	16	1590	1982	59	97	60	92	37	55	94	103	99	42.49	0.8	0.8	5.2	2.33	62.28	0.31	0	53	84	50	1.66	5	9	11.72	215
045	0	71	2	148	76.5	34.9251	179	70	109	1	1	0	1	1	246	27	231	6	0	37	20	3199	3373	125	96	64	71	25	46	81	65	73	42.65	1	1	4.6	1.7	93.36	0.43	2	68	132	142	0.92	5	4	27.6	297
046	1	68	1	168	69	24.4473	112	68	44	1	1	0	1	0	78	100		4	0	33	12	960	1108	30	95	65	68	27	41	70	78	76	42.67	1.1	1	5	1.78	109.15	0.4	0	83	117	35	3.32	7	3	22.91	382
047	0	58	1	175	90	29.3878	166	82	84	1	1	1	0	1	695	9.3	229	2	0	65	13	1737	2068	255	85	59	145	60	85	88	93	91	43.97	1.1	1.1	4.9	2.06	97.28	0.45	2	85	84	129	0.65	7	6	13.56	261
048	3	61	2	155	65	27.0552	150	78	72	1	1	0	1	1	553	11	775	4	0	39	13	1786	2058	63	96	69	75	23	52	68	78	73	44.33	1.2	1.2	4.8	1.64	133.55	0.5	3	76	128	82	1.56	5	5	27.71	319
049	3	35	1	176	115	37.1255	165	102	63	1	0	1	0	1	352	22.6	120	4	0	61	13	1745	1872	153	92	60	164	66	98	93	107	102	44.35	1.6	1.5	5.5	2.29	170.86	0.55	3	74	69	90	0.77	5	5	14.65	194
050	1	68	1	170	75	25.9516	140	54	86	1	0	1	1	0	110.8	75	720	4	0	24	19	2172	2353	43	98	66	83	29	54	63	107	83	44.49	1.2	1.1	5.3	1.86	130.03	0.42	1	73	116	81	1.44	6	8	17.68	298
051	3	56	2	165	80	29.3848	222	85	137	1	1	0	0	0				3	0	74	21	4038	4178	127	96	58	106	44	62	77	82	84	45	1.4	1.4	5	1.87	155.79	0.56	3	64	92	120	0.77	5	5	19.12	294
052	1	67	1	176	82	26.4721	179	89	90	1	1	1	0	1	408	16.7	242	3	0	52	17	2542	2857	90	93	62	96	37	59	87	92	89	45.09	1.2	1.2	4.9	1.98	114.28	0.49	2	75	149	87	1.72	7	7	21.78	145
053	1	79	1	163	59	22.2063	106	46	60	0	1	0	0	0	67	130	70	2	0	21	24	1913	2220	112	95	60	78	31	47	85	64	74	45.17	1	1	5	1.63	111.58	0.4	0	78	100	91	1.1	5	7	16.88	259
054	3	66	2	157	52	21.0962	213	96	117	1	1	0	0	1	799	7.1	1658	3	0	71	12	2230	2575	281	88	62	83	32	51	59	71	69	45.39	1.2	1.2	4.5	1.51	131.13	0.53	3	76	80	110	0.73	4	4	18	232
055	1	70	2	160	68	26.5625	184	91	93	1	0	0	0	0	/	/	/	4	0	48	17	2731	3050	68	97	67	85	28	57	72	82	78	45.46	1.1	1	4.8	1.71	106.32	0.42	1	58	105	88	1.19	9	10	11.56	290
056	0	66	1	172	91	30.7599	147	65	82	1	0	1	0	0	93	92.4		5	0	38	21	2364	2862	127	95	63	67	25	42	95	87	93	45.66	1.1	1	5.1	2.04	98.37	0.39	0	57	76	101	0.75	6	7	12.11	257
057	1	77	2	160	52	20.3125	146	78	68	1	1	0	1	0	63	128	134	3	0	16	22	2631	3164	58	98	66	97	33	64	54	80	70	45.78	1	0.9	4.8	1.53	103.74	0.38	1	69	92	71	1.29	6	5	17.3	242
058	1	83	1	166	60	21.7738	134	59	75	1	0	1	0	1	394	16.7	305	4	0	35	21	2530	2706	82	97	66	104	35	69	70	87	77	46.27	1.1	1.1	5.5	1.67	144.86	0.4	1	58	113	85	1.34	7	8	15.76	299
059	0	83	2	160	55	21.4844	141	56	85	1	0	0	0	0	51.7	158	134	4	0	44	24	2657	2881	88	96	69	67	20	47	86	58	73	46.54	1	0.9	4	1.56	75.72	0.45	2	65	151	138	1.09	4	5	32.73	315	24
060	1	77	1	164	80	29.7442	158	86	72	1	1	0	0	1	409	16.2	584	3	0	55	15	2063	2571	234	90	61	83	32	51	97	57	87	46.55	1.3	1.2	5.3	1.87	145.17	0.45	3	68	100	107	0.93	7	7	14.26
061	0	75	2	162	57	21.7193	123	45	78	1	1	0	0	0	81	97	67	4	0	41	22	2372	2588	63	97	70	86	26	60	71	66	74	46.56	1	0.9	4.7	1.6	95.82	0.38	1	70	85	145	0.59	4	5	17.48	299
062	0	63	2	168	70	24.8016	164	54	110	1	1	0	0	1	243	28.2	133	4	0	38	18	2234	2700	235	92	61	86	33	53	100	84	84	46.67	1	1	4.8	1.79	95.02	0.42	1	73	94	103	0.92	5	6	16.81	300
063	3	56	1	178	59	18.6214	91	51	40	0	0	0	0	0	106	82	871	1	0	57	11	785	970	26	95	57	47	23	24	67	87	81	46.7	1.4	1.4	4	1.74	120.03	0.7	3	88	85	95	0.9	3	6	19.7	264
064	0	66	1	174	77	25.4327	144	73	71	1	1	0	1	0	62	147	/	3	0	57	17	1675	1831	71	95	58	101	42	59	107	74	91	47.31	1	1	5.1	1.92	97.87	0.39	0	52	108	87	1.24	7	8	14.55	203
065	1	58	1	167	63	22.5896	169	101	68	1	1	1	0	0	96	91.4	61	2	0	75	10	1330	1489	93	93	61	152	60	92	81	76	81	47.32	1.6	1.3	5.7	1.71	219.66	0.46	3	53	84	72	1.16	7	9	10.64	257
066	1	53	1	175	81	26.449	140	70	70	1	1	0	1	1	435	16.3	510	3	0	41	14	1613	1841	65	96	59	161	65	96	94	76	94	47.96	1.1	1.1	5.4	1.97	119.15	0.41	1	73	119	60	1.97	6	8	16.84	352
067	0	80	2	153	56	23.9224	154	63	91	1	1	0	0	0	83.6	92	219	4	0	46	24	3280	3417	67	98	70	47	15	32	82	68	75	49.02	0.9	0.9	4.5	1.52	87.32	0.4	0	78	102	110	0.93	5	6	18.48	306
068	1	66	1	169	70	24.5089	168	89	79	1	1	1	0	1	734	8.5	1229	4	0	56	17	2502	2925	171	94	56	116	51	65	68	108	89	49.27	1.2	1.2	5.5	1.8	151.27	0.44	3	54	55	97	0.57	5	6	10.09	299
069	1	43	1	176	84	27.1178	166	99	67	1	0	0	0	0				2	0	57	11	1630	1761	82	95	63	162	60	102	99	97	100	49.61	1.1	1.1	5.3	2.01	113.25	0.42	0	71	114	74	1.54	7	9	14.26	245
070	1	78	2	154	65	27.4077	157	68	89	1	0	0	0	0	44	194	/	2	0	77	13	1739	2099	88	94	70	58	17	41	96	66	82	50.04	1.1	1	4.6	1.63	104.14	0.43	3	86	54	93	0.58	4	8	8.55	248
071	3	64	1	165	55	20.202	96	48	48	0	0	0	0	0	76	117.4	678	3	0	57	11	850	972	52	92	65	62	22	40	79	83	81	50.82	1.4	1.2	4.3	1.6	129.79	0.56	3	59	94	27	3.47	5	8	15.31	295	16
072	1	59	2	160	50	19.5312	169	95	74	1	0	0	0	1	586.2	10	5000	3	0	61	15	2211	2424	152	93	58	99	42	57	80	68	76	50.9	1.1	1.1	4.9	1.5	133.6	0.45	3	82	112	78	1.43	5	8	18.15	297
073	3	56	2	157	71	28.8044	87	53	34	0	0	0	1	0	65	132	686	2	0	39	13	999	1098	33	95	66	65	22	43	82	88	88	50.92	1.4	1.4	4	1.72	121.4	0.7	3	79	105	27	3.91	2	4	32.89	288
074	1	69	1	170	79	27.3356	156	81	75	1	1	1	1	1	490	13.4	853	4	0	54	16	2198	2314	82	95	62	83	31	52	114	71	97	51.06	1.1	1.1	5.3	1.91	119.18	0.42	1	79	160	135	1.18	6	6	25.41	305
075	1	61	1	169	69	24.1588	175	89	86	1	1	1	0	1	449	15.3	417	4	0	35	19	2944	3262	112	96	69	111	34	77	79	106	92	51.15	1	1	5.3	1.79	111.9	0.38	0	82	98	142	0.69	5	8	14.59	314
076	1	85	2	150	70	31.1111	124	62	62	1	1	0	1	0	74.6	103.6	773	6	0	40	18	1895	2133	32	97	63	102	39	63	78	84	85	51.24	1	1	4.9	1.65	106.627	0.408163	1		136	73	1.9	6.3	6	22.1	414	24
077	1	57	2	163	83	31.2394	195	92	103	1	1	0	0	1	434	14.7	357	4	0	48	15	2573	2888	95	95	63	128	48	80	107	86	97	51.32	1.1	1.1	5.5	1.89	128	0.4	1	68	94	126	0.74	5	6	17.74	239
078	3	64	2	158	43	17.2248	153	59	94	0	0	0	0	0	/	/	/	3	0	58	23	2965	3494	267	93	72	66	17	49	76	66	72	51.38	1.2	1.2	4.5	1.4	141.43	0.53	3	71	94	92	1.03	5	8	14.81	307
079	3	59	1	160	58	22.6562	175	81	94	1	1	1	0	1	696	9.3	696	3	0	49	16	2436	2588	65	97	64	95	34	61	77	84	83	52.05	1.4	1.3	5	1.6	172.71	0.52	3	73	118	132	0.9	5	8	17.28	328
080	0	80	2	155	63	26.2227	122	61	61	1	0	0	0	0	72	109	293	3	0	33	16	1640	1740	36	97	62	74	28	46	83	89	86	53.11	1	0.9	4	1.62	72.92	0.45	2	68	90	/	/	7	5	16.72	229
081	0	80	2	160	80	31.25	160	75	85	1	0	0	1	0	91.2	83.1	92	5	0	40	21	2779	2884	110	96	66	96	37	59	92	104	99	54.17	1.1	1	4.6	1.83	92.7598	0.434783	2		91	120	0.8	5.2	5.7	16.7	230	20
082	1	47	1	174	98.5	32.534	134	69	65	1	0	0	1	0	81	116.1	36	3	0	70	18	1794	2231	236	91	62	112	43	69	101	124	116	54.32	1.4	1.1	6.3	2.13	168.75	0.35	1	57	65	53	1.23	7	12	6.95	250
083	1	74	2	155	60	24.974	128	52	76	1	1	0	1	0	76	104	106	4	0	28	22	2382	2689	49	98	70	58	18	40	95	79	87	54.51	1	1	4.6	1.59	99.82	0.43	3	65	96	114	0.84	4	5	22.05	297
084	0	70	1	167	58	20.7967	172	79	93	1	1	0	1	0	65	138		4	0	40	23	2722	3304	269	93	67	69	23	46	88	91	90	54.78	0.7	0.8	5.6	1.65	92.22	0.29	0	62	131	102	1.29	6	7	20.37	/
085	1	57	1	170	85	29.4118	169	69	100	1	1	1	0	1	735	8.7	101	2	0	57	15	2152	2365	115	95	59	138	56	82	108	105	108	54.96	1.3	1.2	5.8	1.97	159.34	0.41	1	68	159	92	1.73	5	7	26.18	224
086	1	55	1	166	75	27.2173	148	91	57	1	0	1	0	1	819	7.8	233	2	0	48	22	2495	2907	85	96	60	103	40	63	89	105	101	55.07	1	1	5.4	1.83	112.92	0.37	1	57	71	95	0.75	6	6	12.44	233
087	1	74	1	176	83	26.7949	171	84	87	1	0	0	0	0	77	112.3	118	4	0	65	18	2659	2960	185	94	67	147	49	98	89	133	111	55.36	1.2	1.2	5.5	2	136.14	0.44	3	65	73	98	0.75	4	6	14.42	298
088	0	67	2	162	75	28.578	163	94	69	1	1	0	0	1	475	12.8	259	3	0	56	16	2330	2711	216	92	68	93	30	63	105	94	100	55.42	1.2	1	4.3	1.8	90.47	0.47	2	71	104	144	0.72	5	6	20.03	278
089	0	66	2	158	57	22.8329	127	62	65	0	0	0	0	0	66	125.6	/	3	0	37	23	2529	2698	65	97	67	77	25	52	78	90	88	55.94	0.9	0.7	4.8	1.57	80.63	0.29	0	77	88	85	1.04	7	9	11.04	319
090	3	39	1	178	65	20.5151	129	79	50	0	0	1	0	1	904	7.4	2269	1	0	47	13	1321	1561	139	84	52	118	56	62	91	108	101	56.05	1.4	1.4	5	1.81	160.95	0.56	3	85	126	79	1.59	7	10	15.55	227
091	1	38	1	170	74	25.6055	165	99	66	1	0	0	0	1	313	25.5	426	3	0	64	10	1287	1553	125	92	58	109	46	63	97	115	105	56.7	1.4	1.3	5.1	1.83	155.72	0.51	3	70	51	58	0.88	3	3	14.77	293	23.6
092	3	72	2	165	46.5	17.0799	180	78	102	1	0	0	0	1	364	17.2	2714	4	0	52	10	1715	1951	246	86	54	108	50	58	94	71	85	57.16	1.4	1.3	5.1	1.49	191.25	0.51	3	77	117	133	0.9	4	5	26	296
093	3	59	1	170	67	23.1834	187	71	116	1	1	1	0	1	161	50.2	532	3	0	65	15	2224	2520	151	94	65	103	36	67	97	102	102	57.16	1.4	1.4	5.3	1.78	179.1	0.53	3	62	78	58	1.34	6	7	11.24	308
094	0	76	2	166	72	26.1286	153	70	83	1	0	0	1	1	363	17.1	326	4	0	23	22	2804	3098	64	97	65	110	39	71	90	111	104	57.7	1	1	4.9	1.8	97.74	0.41	1	78	131	124	1.05	7	8	16.55	344
095	1	72	2	178	80	25.2493	177	75	102	1	1	0	1	0	73	110	102	3	0	63	20	2804	3333	224	93	67	134	44	90	119	114	115	58.02	1.3	1	5.6	1.98	133.63	0.36	1	67	105	115	0.91	5	7	17.95	271
096	1	63	2	160	60	23.4375	208	91	117	1	1	0	0	1	378	16.9	1469	4	0	49	12	2111	2406	190	92	59	118	49	69	93	89	96	59.03	1.3	1.2	4.9	1.62	148	0.49	3	73	124	146	0.85	3	4	32.61	358
097	1	75	1	163	55	20.7008	169	82	87	1	0	1	1	0	80	107.1	/	4	0	56	23	3135	3457	182	94	70	75	22	53	97	83	94	59.32	1	1.2	5.9	1.58	172.01	0.41	1	65	122	117	1.04	7	9	15.39	325	27
098	0	76	2	156	47.8	19.6417	111	44	67	0	1	0	1	0	74	107	142	3	0	40	20	1818	2139	76	96	68	88	28	60	68	105	86	59.47	1	1	4.3	1.45	98.2	0.47	3	62	102	141	0.73	8	7	14.46	286
099	3	53	1	177	81	25.8546	157	85	72	1	1	1	1	1	474	14.7	1455	3	0	77	10	1234	1464	116	88	59	103	43	60	105	117	111	59.87	1.7	1.5	4.1	1.98	134.76	0.73	3	73	71	82	0.87	4	4	17.51	287
100	1	66	1	170	60	20.7612	200	85	115	1	1	1	0	1	615	10.4	1461	3	0	76	13	2285	2410	166	92	56	132	57	75	107	91	105	62.1	1.4	1.4	5.5	1.69	199.88	0.51	3	59	84	147	0.57	4	4	20.7	263
101	0	88	2	150	45	20	167	75	92	1	0	0	0	0	89	84	536	4	0	42	17	2179	2352	105	94	64	52	19	33	84	85	85	62.36	0.9	0.9	4.3	1.37	89.93	0.42	0	70	111	109	1.02	5	6	21	320
102	0	84	2	162	55	20.9572	160	87	73	1	0	0	1	0	77	100		4	0	31	19	2471	2972	44	98	69	60	19	41	86	111	99	62.68	0.9	0.9	4.2	1.58	75.04	0.43	2	71	122	46	2.63	7	9	14.82	309
103	1	84	2	163	65	24.4646	194	75	119	1	0	0	0	1	241	26.8	505	4	0	58	16	2407	3062	124	94	60	104	41	63	95	112	108	63.69	1.1	1.1	4.8	1.7	114.04	0.46	3	60	75	92	0.82	6	8	10.9	348
104	3	33	1	172	80	27.0416	161	97	64	1	0	1	0	1	589	12.6	90	3	0	56	9	1310	1500	124	90	63	175	64	111	148	104	125	64.98	1.5	1.5	5.6	1.93	198.75	0.54	3	98	135	94	1.43	6	6	23.23	282
105	1	42	1	170	65	22.4913	133	70	63	1	1	1	0	1	419	17.8	811	2	0	47	21	2351	2697	131	95	70	113	34	79	121	106	115	65.95	1.2	1.2	5.1	1.75	137.79	0.47	3	81	133	132	1.01	8	10	15.09	276
106	0	75	2	160	52	20.3125	131	76	55	1	1	0	1	0	88	88		3	0	48	17	1749	2316	222	91	58	64	27	37	73	135	101	65.96	1	0.9	4.4	1.53	89.98	0.41	0	66	99	47	2.1	5	7	15.78	215
107	1	65	1	165	60	22.0386	179	72	107	1	1	0	1	1	1032	5.8	160	3	0	71	18	2840	3123	203	93	68	125	40	85	116	109	116	69.93	1.1	1.1	5.5	1.66	145.73	0.4	1	66	70	126	0.55	4	5	14.9	167	26
108	1	58	1	175	90	29.3878	178	86	92	1	1	1	1	1	668	9.7		2	0	47	14	2056	2399	131	94	60	100	40	60	126	148	147	71.39	1.2	1.2	5.6	2.06	136.1	0.43	3	61	134	42	3.16	5	9	18.4	141
109	1	29	1	179	75	23.4075	142	76	66	1	0	0	0	1	1929	3.3	1365	3	0	22	15	1915	2122	114	94	59	179	75	104	161	120	153	79.46	0.96	0.97	6.2	1.93	129.17	0.31	1	102	146	71	2.07	8.6	16	11.76	349
110	3	54	2	165	62	22.7732	160	86	74	0	0	0	0	1	159	47	197	2	0	75	13	885	1972	447	81	69	80	25	55	40	46	45	84	1.2	1.3	4.3	1.68	116.64	0.6	3	84	46	1.81	4	8	14.21	26.54	/
111	3	36	1	173	100	33.4124	141	86	55	1	0	1	0	1	699	10.2	1269	4	0	48	13	1676	1795	52	96	60	187	74	113	168	201	188	85.15	1.5	1.6	5.5	2.13	183.7	0.58	3	76	175	55	3.18	5	8	27.85	280
112	1	79	1	152	67	28.9993	120	80	40	1	0	0	1	0	78.8	90.9	264	4	0	45	18	1713	1945	40	97	61	89	35	54	166	121	146	88.89	1.1	1	5.4	1.64	134.445	0.37037	1		80	62	1.3	5	10	10.47	308	19
113	1	73	2	165	75	27.5482	154	73	81	1	1	0	1	1	492.8	12.1	132	4	0	44	24	3088	3345	109	96	70	113	34	79					1.4	1.1	4.9	1.82	131.737	0.44898	3		124	142	0.9	5	6	22.5	295	21
114	1	61	1	160	72	28.125	227	118	109	1	0	0	0	1	150.1	54.1		4	0	52	15	2743	3112	95	96	62	118	44	74					1.4	1.2	5	1.75	149.558	0.48	3		136	122	1.1	6.6	6.6	20.6	322	17
115	1	87	2	165	70	25.7117	172	70	102	1	1	0	1	1	130	54.3		4	0	64	23	3211	3756	110	95	66	112	36	76					1.2	1.1	5	1.77	124.385	0.44	3		97	104	0.9	4	7	17.6	312	23
116	1	51	2	150	75	33.3333	156	73	83	0	0	0	0	0	117.2	68.3	212	4	0	37	20	2398	2966	158	94	65	103	36	67					1.1	1.1	4.8	1.7	114.037	0.458333	3		140	118	1.2	7	12	14.7	320	18
117	3	64	1	169	66	23.1084	176	81	95	1	0	0	1	0	103.1	82.6	65	3	0	50	14	1716	2287	126	92	65	100	35	65					1.2	1.2	4.7	1.76	120.398	0.510638	3		64	111	0.6	3.9	4.2	15.8	255	20
118	0	79	2	159	62	24.5243	138	70	68	1	0	0	0	0	82.3	93.9	262	4	0		19	2431	2691	59	97	69	77	23	54					0.9	0.9	4.4	1.64	77.997	0.409091	0		149			9	8	17.5	309	23
119	1	77	1	177	69	22.0243	145	69	76	1	0	1	1	0	85.5	98.7	242	4	0	48	20	2080	2505	132	95	68	128	40	88					1.2	1.1	5.4	1.85	134.77	0.407407	1		71	68	1	5	6	12.9	300	27
120	1	87	1	165	64	23.5078	142	66	76	1	1	1	1	0	78.8	105.8		3	0	37	13	1583	1863	55	96	70	96	28	68					1.2	1.1	4.6	1.7	113.432	0.478261	2		85	100	0.9	5	8	13.1	246	19
121	0	79	1	168	61.5	21.79	152	62	90	1	0	0	1	0	78.7	108	11	3	0	92	20	1876	2592	203	92	66	95	32	63					1.1	1.1	4.5	1.7	102.893	0.488889	2		48	100	0.5	4	4	12	270	19
122	0	83	2	155	66	27.4714	160	73	87	1	0	0	0	0	70.9	110.4		4	0	44	25	3447	4005	154	95	70	88	26	62					1.2	1	4.2	1.65	95.1284	0.47619	3		128	108	1.2	5.8	7	20	368	23
123	0	83	2	147	52	24.064	124	81	43	1	0	0	1	0	68.4	115		3	0	39	20	2065	2324	117	94	60	89	35	54					1	1	4.3	1.44	98.8809	0.465116	3		107	88	1.2	5.7	5.8	18.6	270	17
124	0	66	2	158	76	30.4438	160	88	72	1	0	0	1	0	69.8	117.7		5	0	49	17	2070	2595	146	95	64	80	30	50					1	0.9	4.1	1.78	69.0275	0.439024	2		87	75	1.1	4.5	7.6	14.4	229	17
125	0	71	1	170	69	23.8754	127	65	62	1	1	1	1	0	74.5	118		4	0	41	21	2180	2277	60	97	73	100	27	73					1	1	4.7	1.8	91.3074	0.425532	2		106	117	0.9	5	6	19.3	290	24
126	0	60	1	180	90	27.7778	95	60	35	1	0	0	0	0	76.3	118	104	2	0	18	19	1157	1447	50	96	71	94	27	67					1	0.9	4.4	2.1	65.5549	0.409091	0		101			9	12	9.6	229	25
127	0	85	2	155	69	28.7201	133	82	51	1	1	0	1	0	66	119.3	86	4	0	50	22	2583	2819	34	98	69	93	28	65					0.9	0.9	4.4	1.68	76.1399	0.409091	0		118	70	1.7	5	6	21.5	288	24
128	1	66	2	165	80	29.3848	123	76	47	1	0	1	0	0	68.7	119.9	180	4	0	48	19	1780	1989	39	94	69	114	35	79					1.1	1	4.9	1.87	100.53	0.408163	1		113	65	1.7	7	9	14.1	310	26
129	1	80	1	173	80	26.7299	171	81	90	1	1	0	1	0	66	132	496	4	0	32	21	2603	3001	38	98	62	114	40	74					1.2	1.2	4.8	1.94	112.902	0.5	2		113	71	1.6	7.3	9	13.9	303	20
130	0	73	1	172	59	19.9432	121	58	63	1	1	1	1	0	66.5	133.3	160	3	0	36	25	2528	2765	43	98	70	120	34	86					1	1	4.9	1.7	103.491	0.408163	0		109	119	0.9	8	8	13.6	280	25
131	1	58	1	164	68	25.2826	147	65	82	1	0	1	1	0	66	141	198	2	0	30	23	2705	3219	120	96	69	143	44	99					1	1	5.3	1.74	115.112	0.377358	1		117	59	2	6	9	15.6	250	21
132	3	73	1	170	70	24.2215	148	81	67	1	1	1	0	0	58.7	153.9	15	3	0	48	19	2391	2628	52	97	64	95	34	61					1.3	1.2	4.6	1.81	120.054	0.521739	3		110	83	0.9	6	8.6	15.1		24
133	0	49	1	170	60	20.7612	119	77	42	1	0	1	1	0	62	157		2	0	44	20	1831	2098	51	96	71	105	31	74					1.1	1	4.8	1.69	107.578	0.416667	0		92	63	1.5	6	10	11.5		19
134	0	71	1	168	65	23.03	140	72	68	1	0	1	0	0	57.9	157.3	194	4	0	54	22	2507	2886	92	96	75	135	34	101					0.9	0.9	5.4	1.74	103.466	0.333333	0		134	137	1	7	10	15.8	332	29
135	1	82	2	160	69	26.9531	163	67	96	1	1	0	0	0	51.8	159	11	3	0	41	20	2775	3197	73	97	70	102	30	72					1.1	1.1	4.7	1.72	108.976	0.468085	3		106	129	0.8	5	7	17.7	201	25
136	0	80	1	165	65	23.8751	183	88	95	1	0	0	0	0	54.1	166.1		3	0	54	17	2719	3166	196	93	67	113	38	75					1	1	4.9	1.72	102.288	0.408163	0		83	152	0.5	5	4	18.4		19
137	1	67	2	164	75	27.8852	148	73	75	0	0	0	0	0	50.6	170.1		2	0	50	17	1977	2352	157	93	59	102	42	60					1.1	1	4.9	1.82	103.292	0.408163	1		97	121	0.8	4	6	19.4		24
138	0	59	2	165	70	25.7117	138	76	62	0	1	0	0	0	48.3	184		1	0	38	21	2405	2753	103	96	67	108	35	73					0.9	0.8	4.8	1.77	77.3868	0.333333	0		65	103	0.6	4	10	9.3	192	24
139	0	63	2	158	70	28.0404	144	72	72	1	1	0	0	0	45.2	196.2		3	0	32	21	2441	2703	42	98	67	111	37	74					0.9	1	4.7	1.72	89.1367	0.425532	2		98	91	1.1	8	8	12.3	255	18
140	1	68	2	158	57	22.8329	131	72	59	0	1	0	0	0	42	210.3		2	0	60	18	2193	2388	61	97	69	111	34	77					1.1	1	4.9	1.57	119.74	0.408163	1		92	104	0.9	4.4	7.3	15.7	271	20
141	1	70	2	150	72	32	184	88	96	1	0	0	1	0	41	215		6	0	38	20	3143	3447	70	97	66	120	41	79					1.2	1.1	5	1.67	131.833	0.44	3		127	99	1.3	7	9	15.9	319	20
142	1	51	2	152	57	24.6711	121	61	60	0	1	0	0	0	37.1	257.2	84	1	0	39	20	2084	2336	86	96	72	171	47	124					0.9	0.9	5.7	1.53	129.032	0.315789	1		128	94	1.4	9	14	11.1	232	25
143	1	68	2	155	70	29.1363	137	71	66	1	0	0	0	0				4	0	33	20	2430	2658	53	97	74	69	18	51					1.1	1	4.6	1.69	100.444	0.434783	3		80	100	0.8	5	7	13.3	300	22
144	0	63	1	175	66	21.551	145	75	70	1	0	0	1	0				3	0	30	20	2330	2677	64	97	64	141	50	91					1	0.9	5.4	1.8	107.306	0.333333	0		101	91	1.1	9	15	8.4	309	24
145	1	59	2	162	69	26.2917	115	65	50	0	0	0	1	0				1	0	83	10	904	1006	86	88	57	112	49	63					1	1	5	1.74	104.526	0.4	1		85	63	1.3	5.8	5.2	15.5		19
146	0	75	2	158	63	25.2363	127	60	67	1	0	0	1	0				3	0	19	20	1962	2439	62	97	65	105	32	73					1	0.9	4.8	1.64	96.7814	0.375	1		65	118	0.6	8.6	8.6	7.6	290	25
147	3	83	2	158	50	20.0288	167	61	106	1	1	0	1	0				4	0	42	19	2912	3149	135	95	75	97	24	73					1.2	1.1	4.4	1.49	120.712	0.5	3		102	128	0.8	4	8	17	385	24
148	0	85	2	153	53	22.6409	162	74	88	1	0	0	0	0				4	0	30	20	2649	2964	38	98	72	99	27	72					0.8	0.8	4.5	1.49	76.1956	0.355556	0		122	39	3.1	7	12	12.8	291	20
149	1	64	2	168	80	28.3447	173	67	106	1	1	0	0	0				3	0	39	18	2314	2967	78	97	68	111	34	77					1.2	1	4.9	1.9	105.472	0.408163	1		99	90	1.1	6	8	14.1		21
150	0	68	2	165	91.5	33.6088	125	70	55	1	1	0	1	0			96	6	0	34	20	2233	2353	29	98	63	124	45	79					1.06	1	4.7	1.98	86.4325	0.425532	2		80	89	0.9	5	7	13.3	281	28
